# Supplementary material for: The Role of Gorse (Ulex parviflorus Pourr. Scrubs) in a Mediterranean Shrubland Undergoing Climate Change: Approach by Hyperspectral Measurements
Source: Plants (Basel). 2023 Feb 15;12(4):879. doi: 10.3390/plants12040879 (PMC9967484; doi:10.3390/plants12040879)
Supplement: Supplementary file 1 [file plants-12-00879-s001.zip]

Archive with 1 entries (1 files):
- plants-2189705-supplementary.pdf
